# Supplementary material for: Positive selection on human gamete-recognition genes
Source: PeerJ. 2018 Jan 11;6:e4259. doi: 10.7717/peerj.4259 (PMC5767332; doi:10.7717/peerj.4259)
Supplement: Supplemental Information 1 — The file includes a narrative description of the work flow, and scripts used to download and format haplotypes for each gene using SNP data in VCF format downloaded from the 1000 Genomes database. [file peerj-06-4259-s001.txt]

The notes and code in this file describe the workflow used to download and format sequence haplotypes from the 1000 Genomes Project database.


SUMMARY:

VCF-formatted SNP data from the 1000 Genomes Phase 1 release (20110521) of the exome sequencing project were downloaded for chromosomes 1, 7, 11, and 16 from ftp://ftp-trace.ncbi.nih.gov/1000genomes/ftp/release/20110521/
That FTP address points to the directory containing the VCF files for all of the chromosomes. Also contained within this main folder is a �read me� file that gives instructions for downloading the data, including how to select the exome SNPs using the -e EXOME function.
We used the vcftools program (Danecek et al., 2011) to generate LDhat and IMPUTE formatted outputs for coding SNPs within the four gene regions. Only phased SNPs (the --phased option) with a minimum quality score (the --minQ option) of 100 were used. Positions for the start and stop of each exon for each gene came from NCBI or the UCSC Genome Browser in human genome build GRCh37p13.
The ldhat.sites and impute.legend outputs from vcftools were used in a custom C++ program (written by Mick Elliott) to make FASTA files of the coding SNPs for each gene.
The intervening invariant exon sequence was added back to each haplotype of exon SNPs using R to generate two full-length phased cDNA haplotypes for each individual in a FASTA file for each gene.

Reference:
Danecek P, Auton A, Abecasis G, Albers CA, Banks E, DePristo MA, Handsaker RE, Lunter G, Marth GT, Sherry ST, McVean G, Durbin R, 1000 Genomes Project Analysis Group. 2011. The variant call format and VCFtools. Bioinformatics 27: 2156�2158.


DETAILS:

Step 1. The four scripts below were used to download the 1000 Genomes VCF files from the FTP site (a separate script is listed for each of the four genes because they occur on four different chromosomes � i.e., chr 1, 7, 11, and 16). We used the �integrated PHASE 1 version 3 release� from 1000 Genomes. The scripts also filter the downloaded VCF files to exclude all sites except SNPs from the exome sequencing project (this is the function of the -e EXOME tag), and generate new VCF files with just these exome SNPs.

wget ftp://ftp-trace.ncbi.nih.gov/1000genomes/ftp/release/20110521/ALL.chr1.phase1_release_v3.20101123.snps_indels_svs.genotypes.vcf.gz
wget ftp://ftp-trace.ncbi.nih.gov/1000genomes/ftp/release/20110521/ALL.chr1.phase1_release_v3.20101123.snps_indels_svs.genotypes.vcf.gz.tbi
zcat ALL.chr1.phase1_release_v3.20101123.snps_indels_svs.genotypes.vcf.gz | grep -e ^# -e EXOME > chr1EXOME.vcf

wget ftp://ftp-trace.ncbi.nih.gov/1000genomes/ftp/release/20110521/ALL.chr7.phase1_release_v3.20101123.snps_indels_svs.genotypes.vcf.gz
wget ftp://ftp-trace.ncbi.nih.gov/1000genomes/ftp/release/20110521/ALL.chr7.phase1_release_v3.20101123.snps_indels_svs.genotypes.vcf.gz.tbi
zcat ALL.chr7.phase1_release_v3.20101123.snps_indels_svs.genotypes.vcf.gz | grep -e ^# -e EXOME > chr7EXOME.vcf

wget ftp://ftp-trace.ncbi.nih.gov/1000genomes/ftp/release/20110521/ALL.chr11.phase1_release_v3.20101123.snps_indels_svs.genotypes.vcf.gz
wget ftp://ftp-trace.ncbi.nih.gov/1000genomes/ftp/release/20110521/ALL.chr11.phase1_release_v3.20101123.snps_indels_svs.genotypes.vcf.gz.tbi
zcat ALL.chr11.phase1_release_v3.20101123.snps_indels_svs.genotypes.vcf.gz | grep -e ^# -e EXOME > chr11EXOME.vcf

wget ftp://ftp-trace.ncbi.nih.gov/1000genomes/ftp/release/20110521/ALL.chr16.phase1_release_v3.20101123.snps_indels_svs.genotypes.vcf.gz
wget ftp://ftp-trace.ncbi.nih.gov/1000genomes/ftp/release/20110521/ALL.chr16.phase1_release_v3.20101123.snps_indels_svs.genotypes.vcf.gz.tbi
zcat ALL.chr16.phase1_release_v3.20101123.snps_indels_svs.genotypes.vcf.gz | grep -e ^# -e EXOME > chr16EXOME.vcf


Step 2. The exome VCF files were then filtered for SNPs within the gene regions of interest. This filtering used the vcftools program (Danecek et al. 2011). We excluded all unphased SNPs (using the --phased option) and SNPs with a quality score less than 100 (using the --minQ 100 option). The --from-bp and --to-bp positions give the start and stop positions of the transcript we selected for each gene (according to NCBI). The --counts, --ldhat, --IMPUTE, and --get-INFO AA, options generate outputs with frequency and ancestral site information as well as the SNP data in LDhat and IMPUTE formats (these outputs were needed to create new output files in FASTA format as described in Step 3 below).

./vcftools --vcf chr1EXOME.vcf --out C4BPA --chr 1 --from-bp 207286371 --to-bp 207318062 --phased --minQ 100 --counts --ldhat --IMPUTE --get-INFO AA

./vcftools --vcf chr11EXOME.vcf --out ZP1 --chr 11 --from-bp 60635035 --to-bp 60643129 --phased --minQ 100 --counts --ldhat --IMPUTE --get-INFO AA

./vcftools --vcf chr16EXOME.vcf --out ZP2 --chr 16 --from-bp 21208801 --to-bp 21222868 --phased --minQ 100 --counts --ldhat --IMPUTE --get-INFO AA

./vcftools --vcf chr7EXOME.vcf --out ZP3 --chr 7 --from-bp 76054282 --to-bp 76071373 --phased --minQ 100 --counts --ldhat --IMPUTE --get-INFO AA


Step 3. The exome sequencing project included some flanking intron sequences. Consequently, not all of the SNPs isolated at Step 2 above were in fact exon SNPs. To correct this, we inspected each SNP listed in the outputs from Step 2 in NCBI. Those SNPs that occurred within an exon were added to a list of SNPs to draw from the exome VCF files. The example below (for the C4BPA gene on chromosome 1) shows a sample script in which --positions C4BPA_keepsites.txt is an output file with the list of exon SNP positions to include.

./vcftools --vcf chr1EXOME.vcf --out C4BPA --chr 1 --from-bp 207286371 --to-bp 207318062 --positions C4BPA_keepsites.txt --counts --ldhat --IMPUTE --get-INFO AA


Step 4. The ldhat.sites and impute.legend outputs from Step 3 (generated by the --ldhat and --IMPUTE commands) were then used in a program called LDhattoFASTA written by Mick Elliot (University of Cambridge) that generates two haplotypes of exon SNPs for each gene from each individual. The C++ code for that program is below:

#include <iostream>
#include <string>
#include <vector>
#include <fstream>
using namespace std;

#include <boost/program_options.hpp>
#include <boost/algorithm/string.hpp>

int main(int argc, char * argv[]) {

	namespace po = boost::program_options;
	po::options_description desc("Allowed options");
	desc.add_options()
		("help", "show a help message")
	    ("sites", po::value<string>(), "ldhat.sites file path")
	    ("legend", po::value<string>(), "impute.legend file path")
	    ("out", po::value<string>(), "output file path")
	;

	po::variables_map vm;
	po::store(po::parse_command_line(argc, argv, desc), vm);
	po::notify(vm);

	if (vm.count("help")) {
		cout << "\n\nGenerates a nucletide fasta file, given ldhat.sites and impute.legend files.\n\n";
		cout << desc << endl;
		cout << "Usage: ./LDhattoFASTA --sites my.ldhat.sites --legend my.impute.legend --out my.fasta\n\n\n";
		return 0;
	}

	if (!vm.count("out")) {
		cout << "Please specify an output file path.\n";
		cout << desc << endl;
		return -1;
	}

	if (!vm.count("sites")) {
		cout << "Please specify a sites file path.\n";
		cout << desc << endl;
		return -1;
	}

	if (!vm.count("legend")) {
		cout << "Please specify a legend file path.\n";
		cout << desc << endl;
		return -1;
	}

	vector<string> labels;
	vector<vector<int> > seqs;
	vector<string> nseqs;

	string line;
	ifstream sitesfile (vm["sites"].as<string>().data());
	if (sitesfile.is_open()) {
		while (sitesfile.good())
		{
			getline (sitesfile,line);
			if (line.size() > 0 && line[0] == '>')
				labels.push_back(line);
			else if (labels.size() >= 1) {
				if (labels.size() > seqs.size())
					seqs.push_back(vector<int>());
				for (unsigned int j = 0; j < line.size(); ++j) {
					string number = string() + line[j];
					char *end;
					int val = strtol(number.data(), &end, 10);
					if (end == number.data() || *end != '\0') {
						cout << "Skipping bad snp digit '" << number << "' in sequence '" << labels.back() << "'";
						cout << endl;
					} else {
						seqs.back().push_back(val);
					}
				}
			}
		}
		sitesfile.close();
	} else {
		cout << "Failed to open sites file " << vm["sites"].as<string>() << endl;
		return -1;
	}

	if (seqs.size() != labels.size()) {
		cout << "Error in sites file. Number of labels did not match the number of sequences." << endl;
		return -1;
	}
	if (seqs.size() == 0) {
		cout << "Error in sites file. No sequences found." << endl;
		return -1;
	}
	unsigned int seqLen = seqs[0].size();
	for (unsigned int i = 1; i < labels.size(); ++i) {
		if (seqLen != seqs[i].size()) {
			cout << "Error in sites file. Sequences were of different lengths." << endl;
			return -1;
		}
	}

	for (unsigned int i = 0; i < seqs.size(); ++i)
		nseqs.push_back("");

	unsigned int sitecount = 0;
	ifstream legendfile (vm["legend"].as<string>().data());
	if (legendfile.is_open()) {
		getline (legendfile,line);
		while (legendfile.good())
		{
			getline (legendfile,line);
			if (line.size() > 0) {
				vector<string> cols;
				boost::algorithm::split( cols, line, boost::is_any_of(" \t"), boost::algorithm::token_compress_on);
				vector<char> nuces;
				for (unsigned int j = 2; j < cols.size(); ++j) {
					nuces.push_back(cols[j][0]);
				}
				for (unsigned int j = 0; j < nseqs.size(); ++j) {
					if (sitecount >= seqs[j].size()) {
						cout << "Error. The number of snps in the legend file did not match the length of the sequences in the sites file.\n";
						return -1;
					}
					unsigned int k = seqs[j][sitecount];
					if (k >= nuces.size()) {
						cout << "Error. Cannot find snp " << k << " sat site " << sitecount << "\n";
						return -1;
					}
					nseqs[j] += nuces[k];
				}
				++sitecount;
			}
		}
		legendfile.close();
	} else {
		cout << "Failed to open legend file " << vm["legend"].as<string>() << endl;
		return -1;
	}

	if (sitecount != seqLen) {
		cout << "Error. The number of snps in the legend file (" << sitecount << ") did not match the length of the sequences in the sites file (" << seqLen << ").\n";
		return -1;
	}

	ofstream outfile (vm["out"].as<string>().data());
	if (outfile.is_open()) {
		for (unsigned int i = 0; i < seqs.size(); ++i) {
			outfile << labels[i] << "\n" << nseqs[i] << "\n\n";
		}
	    outfile.close();
	    cout << "Saved fasta file to " << vm["out"].as<string>().data() << "\n";
	} else {
		cout << "Error. Unable to open the output file\n";
		return -1;
	}


	return 0;
}


Step 5. The FASTA files created by LDhattoFASTA in Step 5 include only the polymorphic exon SNPs. However, the models of codon evolution that we used to identify candidate sites under selection use information from the number and characteristics of the invariant sites between pairs of exon SNPs. We added the intervening coding sequences from the NCBI human reference sequence for each gene in which all of the exon SNP positions were labelled. We treated the SNPs and the intervening sequences as data frames in R, and merged the data frames. The R code below shows a sample (for one gene, C4BPA) that was used to create the alignment files called genenamecomplete.fasta that we analyzed using models of codon evolution. To format those alignment files for analysis, we used a text editor to remove commas and quotation marks, and replace the hard returns.

#Read in the C4BPA SNPs file
table1<-read.csv("c4bpa.csv", header=TRUE)
table1
attach(table1)

#Read in the C4BPA intervening sequence file
table2<-read.csv("c4bpainserts.csv", header=TRUE)
table2
attach(table2)

#Combine these two dataframes into one
table3<-cbind(table1,table2)
table3
attach(table3)

#Reorder the columns in the new dataframe to insert the intervening sequence between the SNPs
#The numbers in the string below represent the column numbers (not column names!) from the merged dataframe, 
#reordered to put the intervening sequence between the SNPs
table4<-table3[,c(1,27,2,28,3,29,4,30,5,31,6,32,7,33,8,34,9,35,10,36,11,37,12,38,13,39,14,40,15,41,16,42,17,43,18,44,19,45,20,46,21,47,22,48,23,49,24,50,25,51,26,52)]

#Write the newly ordered dataframe to a CSV file
#Row.names=FALSE is needed to prevent the rows from being numbered in the output
write.csv(table4, file="C4BPAcomplete.csv",row.names=FALSE)
