# Supplementary material for: Positive selection on human gamete-recognition genes
Source: PeerJ. 2018 Jan 11;6:e4259. doi: 10.7717/peerj.4259 (PMC5767332; doi:10.7717/peerj.4259)
Supplement: Table S1 — A table of all unique haplotypes is given for each gene. Numbers above each table indicate variable codons numbered from the start codon (1) in each gene. Entries show single-letter amino acids at each variable site for each of the unique haplotypes in the 1000 Genomes phase 1. [file peerj-06-4259-s002.txt]

C4BPA haplotypes (nonsynonymous sites only)
      1222333444455
    361224068245825
   4304460022391526
 1 PLARIVRIARGEIRSM
 2 QLARIVRIARGEIRSM
 3 PLARIVRTARGEIRSM
 4 PLARIVRIARGEIRSM
 5 PLARIVRTARGEIRSM
 6 QLARIVRIARGEIRSM
 7 QLARIVRTARGEIRSM
 8 PLARIVHIARGEIRSM
 9 PLARIVRIARGEIRSM
10 PLARIVRIAHGEIRSM
11 PLARIVRIARGEIRSM
12 PLARIVHTARGEIRSM
13 PVVRIVRTARGEIRSM
14 PLARTVRTARGEIRSM
15 PLARIVRIAREEIRSM
16 PLARIVRTARGEIQSM
17 PLARIVRTARGEIRSM
18 ALARIVRTARGEIRSM
19 PLARIVRIARGEIRSM
20 QLARIVRTARGEIRSM
21 PLARIVRTARGEIRSM
22 PLVRIVRTARGEIRSM
23 PLVRIVRIARGEIRSM
24 PLARIVRIARGEIRST
25 PLARIVRTARGEIRST
26 PLARIVRTARGEIRSM
27 PLARIVRIARGEIRSM
28 ALARIVRTARGEIRSM
29 ALARIVRIARGEIRSM
30 ALARIVRIARGEIRSM
31 PLARIVRTARGEIRSM
32 PLARIIRIARGEIRSM
33 PLARIVRTARGDIRSM
34 PLVRIVRTARGEIRSM
35 PLARIVRTARGEIRSM
36 PLARIVRTARGEIRSM
37 PVVRIVRTARGEIRSM
38 PLARIVRIARGEIRSM
39 PLASIVRTARGEIRSM
40 PLARIVRTARGEVRSM
41 QLARIVRTARGEIRSM
42 PLARIVRIARGEIRNM
43 PVVRIVRIARGEIRSM
44 ALARIVRIARGEIRSM
45 ALARIVRTARGEIRSM
46 PLARIVRIVRGEIRSM
47 QLARIVRTAREEIRSM
ZP3haplotypes (nonsynonymous sites only)
        11111122233334
   3388901236823413771
   1601483932316350178
 1 GEPLVDSVRTAPFGSPREH
 2 GEPLVDSVRTAPFGPPREH
 3 GEPLVDSVRTAPFGPPSEH
 4 REPLVDSVRTAPFGPPREH
 5 GEPLVDSVRTAPFGSPSEH
 6 REPLVDSVRTAPFGSPSEH
 7 REPLVDSVRTAPFGPPREH
 8 REPLVDSVRTAPFGPPSEH
 9 REPLVDSVRTAPFGPPSEH
10 GEPLVDSVRTAPFGSPRGH
11 GEPLVDSVRTAPFGPPRGH
12 REPLVDSVRTAPFGSPREH
13 REPLVDSVRTAPFGPPSEH
14 REPLVDSVRTAPFGSPSEH
15 GEPLVDSVRTAPFGPPREH
16 REPLVDSVRTAPFGPPREH
17 GEPLVDSVRTARFGSPREH
18 GDPLVDSVRTAPFGSPREH
19 GEPLVDSVRTAPFGSPSGH
20 GEPLVDSVRTAPFGSPREH
21 GEPLVDSVRTTPFGSPREH
22 GDPLVDSVRTAPFGSPSEH
23 GEPLVDSVRTAPFGSPREH
24 GEPLVDSVRTAPFGPPREH
25 GEPLVNSVRTAPFGSPREH
26 GEPLVDSVRTAPFGPPREH
27 REPLVDSVRTAPFGSPREH
28 REPPVDSVRTAPFGPPREH
29 GEPLVDSVRTAPFGPPSGH
30 GEPLVDSVRTAPFGPPSEH
31 REPLVDSVRTAPFGSPRGH
32 GEPLVDSVRTAPFGSPSEH
33 GEPLVDSVRTAPFGSPREH
34 GEPLVDSVRTAPFGSPSEH
35 GEPLVDSMRTAPFGSPREH
36 GEPLVDSVRTAPFGSPSGH
37 REPLVDSVRTAPFGSPREH
38 GEPLVDSVRTAPFGPPSGH
39 GEPLVDSVRTAPFGPPREH
40 GEPLVDSVRTAPFGPPSER
41 GEPLVDSVRTAPFGPPSEH
42 GEPLVDSVRTAPFGPPREH
43 REPLVDSVRTAPFGPPREH
44 GEPLVDSVHTAPFGPPREH
45 GEPLVDSVRTAPFGPPREH
46 REPLVDSVRTAPFGPPSEH
47 GEPLVDSVRTAPFGSPRGH
48 GEPLVDSVRTAPFGPPRER
49 GEPLVDSVRTAPFGSSRGH
50 GEPLVDNVRTAPFGPPREH
51 GEPLVDSVRTAPFGSPRER
52 GEPLVDSVRTAPFGSPSER
53 GEPLVDSVRTAPFGPPSER
54 GEPLVDSVRTAPFSPPSEH
55 GEPLVDSVRTAPFGPPRER
56 GEPLVDSVRTAPLGPPREH
57 GEPLVDSVRTAPLGSPREH
58 GEPLVDSVRTAPFGPPREH
59 GEPLVDSVRTAPFSSPREH
60 GEPLIDSVRTAPFGSPREH
61 GEPLVDSVRTAPFGPPRER
62 REPLVDSVRTAPFGSPSGH
63 GEPLVDSVRTAPFSSPSEH
64 GETLVDSVRTAPFGPPSEH
65 REPLVDSVRIAPFGPPREH
ZP2 haplotypes (nonsynonymous sites only)
       11123344445555667
   237745534744472358791
   563464886467876036686
 1 SGWHTIDYRQTDFNMVPHDRA
 2 SVWHTIDYRQTDFNMVPHDRA
 3 SVWHTIDYRQTDFNMVPHDRA
 4 SGWHTIDYRQTDFNMVPHDRA
 5 SGWHTIDYRQTDINMVPHDRA
 6 SGWHTIDYRQTDFNMVPHDRA
 7 SGWHTIDYRQMDFNMVPHDRA
 8 SGWHTIDYRQTDFNMVPHGRA
 9 SVWHTIDYRQTDFNMVPHDRA
10 SGWHTIDYRQTDFNMVPHDRA
11 SVWHTIDYRQTDFNMVPHDRA
12 SVWHTIDYRQTEFNMVPHDRA
13 SVWHTIDYRQTEFNMVPHDRA
14 SGWHTIDYRQTDFNMVPHDRA
15 SVWHTIEYRQTDFNMVPHDRA
16 SGWHTIDYRQTDFNMVPHDRA
17 SGWHTIDYRQTDFNMVPHDRA
18 SGLHTIDYRQTDFNMVPHDRA
19 SGWHTIDYRQTDFNVVPHDRA
20 SGWHTIDYRQTDFNMVPHDRA
21 SGWHTIDHRQTDFNMVPHDRA
22 SVWHTIDYRQTDFNMVPHDRA
23 WGWHTIDYRQTDFNMVPHDRA
24 SVWHTIDYRQTDFNMVPHDRA
25 SGWHTIDYLQTDFNMVPHDRA
26 SVWHTIDYRQTDFNMVPHDRA
27 SGWHTVDYRQTDFNMVPHDRA
28 SVWQTIDYRQTDFNMVPHDRA
29 SGWHTIDYRQTDFNMVPHDRA
30 SVWHTIDYRQTDFNMIPHDRA
31 SVLHTIDYRQTDFNMVPHDRA
32 SGWHTIDYRQTDFNMVPHDRA
33 SVWHTVDYRQTDFNMVPHDRA
34 SVWHTIDYRQTDFNMVPHDRA
35 SVWHTIDYRQTDFNMVPHDRA
36 SGWHTIDYRQTDFSMVPHDRA
37 SVWHIIDYRQTDFNMVPHDRA
38 SGWHTIDYRQTDFNMVPHDRA
39 SGWHTIDYRHTDFNMVPHDRA
40 SVWHTIDYRQTDFNMVLHDRA
41 SVWHTIDYRQTDFNMVPHDQA
42 SVWHTIDYRQTDFNMVPHDRA
43 SGWHTIDYRQTDFNMVPHDRT
44 SVWHTIDYRQTDFNMVPNDRA
